# Supplementary material for: Play face in Japanese macaques reflects the sender’s play motivation
Source: Anim Cogn. 2022 Dec 8;26(3):849–59. doi: 10.1007/s10071-022-01730-5 (PMC10066171; doi:10.1007/s10071-022-01730-5)
Supplement: Supplementary file 3 — Details of the models with ΔAICc < 2. Supplementary file3 (XLSX 13 KB) [file 10071_2022_1730_MOESM3_ESM.xlsx]

## Sheet: Table1
Models with ΔAICc < 2
AAD: Absolute age difference; SPA: Subject player's age; SPR: Subject player's rank; Kin: Kinship; AD: Age difference; RD: Rank difference; SC: Sex combination; DPF: Direction of play face; weight: Akaike weight
Probability of play face expression
Variables in the models	df	logLik	AICc	ΔAICc	weight
AAD + SPA + SC	10	-126.709	274.442	0	0.428752
AAD + SPA + AD + SC	11	-126.274	275.782	1.33947	0.219454
AAD + SPA + RD + SC	11	-126.475	276.184	1.74168	0.179476
AAD + SPA + SPR + SC	11	-126.516	276.265	1.82307	0.172318
Null model	5	-140.467	291.2	16.77	N/A
Play bout duration
Variables in the models	df	logLik	AICc	ΔAICc	weight
AAD + DPF + Kin + SC	9	-458.342	936.4	0	0.391195
AAD + DPF + SC	8	-459.714	936.8	0.183146	0.323478
AAD + DPF + Kin	7	-460.998	937.1	0.775245	0.285328
Null Model	3	-473.047	952.3	15.88	N/A
Difference in the duration of advantage
Variables in the models	df	logLik	AICc	ΔAICc	weight
SC	9	-387.057	792.947	0	0.140571
RD + SC	10	-386.176	793.375	0.428476	0.113463
AAD + SC	10	-386.366	793.754	0.807435	0.0938782
AD + SC	10	-386.476	793.976	1.02922	0.0840241
DPF + SC	12	-384.271	794.007	1.06061	0.0827159
AAD + Kin + RD + SC	12	-384.334	794.133	1.1858	0.0776969
Kin + SC	10	-386.583	794.19	1.24293	0.0755088
AAD + Kin + SC	11	-385.517	794.267	1.32005	0.0726526
DPF + Kin + SC	13	-383.294	794.305	1.3577	0.0712978
AAD + RD + SC	11	-385.607	794.448	1.5011	0.0663647
DPF + RD + SC	13	-383.45	794.618	1.671	0.0609598
Kin + RD + SC	11	-385.694	794.621	1.67406	0.0608667
Null Model	6	-391.59	795.6	2.62	N/A
